# Supplementary material for: The role of telomerase reverse transcriptase (TERT) promoter mutations in prognosis in bladder cancer
Source: Bioengineered. 2021 May 2;12(1):1495–504. doi: 10.1080/21655979.2021.1915725 (PMC8806350; doi:10.1080/21655979.2021.1915725)
Supplement: Supplemental Material [file KBIE_A_1915725_SM6501.zip]

Archive with 3 entries (2 files):
- supplement/
- supplement/Graphical Abstract.png
- supplement/Highlightsclean.docx
